# Supplementary material for: Evaluation of gestational age, serum amyloid A, and hemoglobin decline (ΔHb) as diagnostic markers for NEC secondary to late-onset sepsis in preterm infants
Source: Front Pediatr. 2025 Oct 9;13:1662371. doi: 10.3389/fped.2025.1662371 (PMC12545128; doi:10.3389/fped.2025.1662371)
Supplement: Supplementary file 2 [file Table1.xlsx]

## Sheet: Sheet1
Sex	Age(day)	Secondary NEC	Severe LOS	Mild LOS	Apgar score	First Delivery	Gestational age(week)	Birth weight(g)	Age of onset(day)	Caesarean section	polyembryony	breast feeding	Premature rupture of membranes > 18 hours	Maternal gestational diabetes	Maternal gestational hypertension	Asphyxia	Mechanical ventilation	WBC(*10^9/L)	N(*10^9/L)	L(*10^9/L)	PLT(*10^9/L)	Hemoglobin before the occurrence of LOS(g/l)	CRP（mg/L）	MPV(fl)	RDW(fl)	Hemoglobin after the occurrence of LOS(g/l)	SAA（mg/L）	W-AA(g/l)	PDA
male	27	no		yes	10	no	36weeks	2100	27days	yes	no	no	no	no	no	no	no	16.25	3.77	3.57	164	121	74.2	10.2	70.1	109	123.1	12	no
male	15	no		yes	9	yes	35weeks+5	2550	15days	no	no	yes	no	no	no	no	no	4.12	2.09	1.8	280	204	22.7	12.1	64.9	177	140.7	27	no
male	17	no		yes	9	no	36weeks+2	3360	17days	yes	no	yes	no	no	no	no	no	4.47	3.23	0.82	208	135	0.5	9.1	47.9	130	28.12	5	no
male	17	no		yes	10	yes	34weeks+4	2900	17days	yes	yes	no	no	no	no	no	no	6.19	3.03	2.71	217	170	29.83	11.4	66.1	123	48.01	47	no
male	18	no		yes	9	no	30weeks+6	1700	18days	no	no	no	no	no	no	yes	yes	25.78	16.58	4.58	120	92	102.2	10.6	81.6	88	115.1	4	no
female	5	no		yes	9	no	35weeks+2	1800	5days	yes	yes	yes	no	yes	yes	no	no	12.14	6.04	3.53	100	127	11.1	10.9	75	103	14.6	24	no
female	9	no		yes	10	no	30weeks	1500	9days	no	yes	no	no	no	no	yes	yes	23.6	18.06	2.61	121	108	1.1	10.6	69	83	25.9	25	yes
male	9	no		yes	10	yes	30weeks	1530	9days	no	yes	no	no	no	no	yes	yes	25.1	19.11	4.22	152	138	2.6	12.5	67.5	94	12.1	44	yes
male	8	yes		yes	9	yes	36weeks+5	2700	8days	no	no	yes	no	no	no	no	no	1.95	0.61	1.28	203	179	7.68	10.1	60.8	118	159.07	61	no
female	19	no	yes		8	no	28weeks	1000	19days	no	no	no	yes	no	no	yes	yes	25.4	22.92	1.4	276	102	19.06	12.4	62.1	100	144.87	2	no
male	19	no		yes	10	no	36weeks+2	3260	19days	no	no	yes	no	yes	no	no	no	14.25	6.4	5.63	615	140	26	11.4	76.7	136	29.65	4	no
male	27	yes		yes	9	no	30weeks	1400	27days	no	yes	yes	yes	no	no	yes	yes	6.03	2.58	2.74	420	136	21	11.5	47.9	100	78.54	36	no
male	24	no		yes	10	yes	36weeks+2	1660	24days	no	no	yes	no	no	no	no	no	9.97	4.96	4.23	392	120	30.2	9.5	66.5	98	63.3	22	no
male	24	yes		yes	10	yes	30weeks+4	1280	24days	yes	no	yes	no	no	no	yes	yes	3.65	1.82	1.25	426	117	22.9	10.5	78.2	100	41.79	17	no
male	20	yes		yes	9	no	28weeks+3	1375	19days	no	no	no	no	no	no	yes	yes	4.81	1.49	1.6	237	97	79.3	11.6	57.3	82	159.96	15	yes
male	15	yes		yes	10	no	31weeks+3	1850	15days	no	no	no	no	no	no	no	no	7.24	4.98	1.09	97	100	41.1	13.5	58.8	85	205.6	15	no
male	10	no		yes	9	yes	34weeks+2	2780	10days	yes	no	no	no	no	no	no	no	16.4	6.44	7.37	573	131	0.5	10.8	54.9	98	10.14	33	no
male	24	yes		yes	9	yes	27weeks+5	1200	24days	no	no	no	no	yes	no	yes	yes	8.88	2.92	3.03	116	142	53.5	11.2	72	134	81.7	8	no
male	5	yes		yes	9	yes	33weeks+4	1800	5days	no	yes	no	no	no	no	yes	no	8.97	7.49	1.07	216	120	44.4	11.2	66.5	95	155.5	25	no
female	5	no		yes	9	no	33weeks+4	1740	5days	no	yes	no	no	no	no	no	no	3.96	2.38	1.28	237	174	6	11.2	62.6	160	11.7	14	no
female	26	yes		yes	9	no	34weeks+2	2600	26days	no	no	yes	no	no	yes	yes	yes	3.72	2.48	0.98	108	115	73.5	11.1	78.1	94	137.27	21	no
male	27	no		yes	10	no	36weeks	2100	27days	yes	no	yes	no	no	no	no	no	16.25	10.75	3.12	434	121	74.2	10.2	70.1	109	123.1	12	no
male	15	no		yes	9	yes	35weeks+5	2550	15days	no	no	yes	no	no	no	no	no	4.12	2.09	1.8	280	146	22.7	12.1	64.9	134	140.6	12	no
male	17	no		yes	9	no	36weeks+2	3360	17days	yes	no	yes	no	no	no	no	no	4.47	3.23	0.82	208	135	0.5	9.1	47.9	118	28.12	17	no
male	17	no		yes	9	yes	34weeks+4	2900	17days	yes	yes	no	no	no	no	no	no	6.19	3.03	2.71	217	170	29.83	11.4	66.1	151	79.34	19	no
male	18	no		yes	10	no	30weeks+6	1700	18days	no	no	no	no	no	no	yes	yes	17.41	11.65	3.36	118	92	102.2	11.4	76.8	88	115.1	4	no
female	14	no		yes	10	no	36weeks+2	2350	14days	yes	yes	yes	no	no	yes	no	no	15.3	9.09	4.84	200	114	0.7	11.4	58.3	71	13.1	43	no
female	5	no		yes	9	no	35weeks+2	1800	5days	yes	yes	no	no	yes	yes	no	no	12.14	6.04	3.53	120	127	11.1	10.8	75	85	14.6	42	no
female	27	no	yes		3	yes	30weeks+6	1340	27days	yes	no	no	是	no	no	yes	no	10.63	4.78	2.78	73	111	104.5	10.9	58.5	100	99.7	11	no
male	23	no		yes	8	no	30weeks+5	910	23days	yes	no	no	no	no	yes	no	no	4.23	0.61	3.39	37	110	57.4	10.3	70.4	94	48.24	16	no
male	27	no		yes	9	no	32weeks+5	2065	27days	no	no	yes	no	no	no	no	no	29.06	16.83	8.13	376	88	88.75	12.1	54	80	36.2	8	no
male	7	no		yes	10	no	35weeks+5	2410	7days	no	no	no	no	no	no	no	no	14.07	7.4	3.6	491	154	81.32	9.8	51	126	57.99	28	no
male	9	no	yes		3	yes	28weeks+6	960	9days	yes	no	no	no	no	yes	yes	yes	5.83	3.26	1.4	30	90	1.71	10.3	76.8	78	130.1	12	yes
female	18	no		yes	10	yes	36weeks+4	2930	18days	no	no	yes	yes	no	no	no	no	6.84	4.05	2.25	227	155	45.6	10.6	59.4	147	407.2	8	no
female	10	no		yes	9	yes	34weeks+3	2380	10days	no	no	yes	no	yes	no	no	no	11.93	4.16	5.07	584	136	0.5	10.4	57	123	128.03	13	no
male	10	no		yes	7	no	35weeks	2000	10days	no	no	no	no	no	no	no	no	28.86	19.41	6.5	542	128	0.9	10.9	52.6	118	10.3	10	no
male	6	no	yes		5	yes	30weeks+6	1450	6days	yes	no	no	yes	no	no	yes	yes	27.8	18.06	2.84	171	101	9.8	12.3	63.9	85	14.6	16	no
male	4	no	yes		1	no	31weeks+6	1950	3days	yes	no	no	no	no	no	yes	yes	3.31	0.94	1.44	157	128	1.4	10.3	60.5	116	19.7	12	no
male	21	no		yes	10	no	36weeks+6	2800	21days	no	no	yes	no	no	no	no	no	10.38	2.06	5.68	381	127	45.35	11.7	50.1	116	159.97	11	no
male	18	no		yes	8	no	35weeks+1	1860	18days	yes	yes	yes	no	no	no	yes	yes	2.4	0.88	1.29	49	98	88.3	10.5	65.5	83	193.2	15	no
female	13	no		yes	10	no	36weeks+4	2850	13days	no	no	yes	no	no	no	no	no	5.47	4.6	0.75	32	105	99.83	12	46.5	103	175.56	2	no
female	13	yes		yes	9	no	29weeks+4	1500	13days	yes	no	no	no	no	no	yes	yes	4.56	1.32	2.73	61	90	28.8	11.1	65.1	72	126.9	18	no
female	10	yes		yes	10	no	33weeks+1	1180	10days	yes	yes	no	no	no	no	yes	yes	1.75	1.2	0.42	336	128	10.7	10.9	68.8	100	130.2	28	no
male	24	yes		yes	6	no	31weeks+1	950	24days	yes	no	no	no	no	yes	yes	yes	6.1	2.55	2.98	26	69	16	12.3	55	43	100.1	26	no
male	24	no		yes	8	yes	31weeks+3	1690	24days	no	no	yes	no	no	no	yes	yes	4.93	3.81	0.65	124	95	5.61	11.3	59.9	84	19.07	11	no
male	7	no		yes	10	no	36weeks+3	2730	7days	yes	no	no	no	no	no	no	no	37.96	17.86	8.81	143	94	10.03	12	57.1	83	15.02	11	no
female	14	no		yes	10	no	35weeks+6	2400	14days	no	no	yes	no	no	no	no	no	31.61	22.12	5.43	664	141	75.2	10.2	61.4	137	191.9	4	no
female	14	yes		yes	9	no	31weeks+6	1800	14days	yes	no	no	no	yes	no	no	no	8.08	5.87	1.75	263	135	58.7	11.2	70.2	100	216.2	35	yes
male	24	no		yes	8	yes	30weeks	1700	24days	yes	no	no	yes	no	no	no	no	6.47	3.35	2.02	88	100	15.35	11.1	59.1	93	139.1	7	no
male	21	no		yes	10	yes	36weeks+3	2650	21days	no	no	yes	no	no	no	no	no	7.54	4.03	2.6	301	93	37.2	10.6	41.4	81	54.3	12	no
male	11	yes		yes	7	yes	31weeks+3	1540	11days	yes	no	no	no	no	no	yes	yes	1.93	0.77	0.85	227	118	38.42	11.4	67.7	79	154.26	39	no
male	9	no		yes	9	yes	31weeks+5	1700	9days	no	yes	no	no	no	no	yes	yes	10.87	7.38	2.72	21	109	111.16	11.8	59.9	96	35.85	13	no
male	9	no	yes		1	no	31weeks+5	1580	9days	yes	yes	no	no	no	no	no	no	3.94	2.13	1.23	58	110	106.29	10.9	65.5	100	127.25	10	no
male	11	no		yes	8	yes	36weeks+2	2500	11days	no	no	yes	no	是	no	yes	yes	2.95	1.39	1.13	31	115	149.9	8.9	71.8	96	294.3	19	no
male	16	no	yes		3	no	29weeks+3	1490	16days	yes	no	no	no	no	no	yes	yes	2.5	0.49	1.49	96	91	2.55	12	60.2	80	18.75	11	no
male	21	no		yes	10	yes	34weeks	2660	21days	no	no	yes	no	no	no	no	no	43.05	33.07	6.39	174	129	112.3	11.8	60	118	60.2	11	no
female	15	no		yes	10	yes	34weeks+5	2250	15days	yes	no	no	no	yes	no	no	no	16.13	14.25	1.16	90	122	68.1	14.6	51.6	117	251.9	5	yes
male	4	no		yes	7	yes	36weeks+4	2480	3days	yes	no	no	no	no	no	yes	yes	6.11	4.29	1.28	93	113	85.87	10	73.7	99	550	14	no
male	4	yes		yes	10	no	30weeks+4	1540	3days	yes	yes	no	no	yes	no	yes	yes	14.71	11.92	1.37	46	106	169.3	10.3	70.8	97	91.2	9	no
male	13	no	yes		5	no	29weeks	1150	13days	no	yes	yes	no	yes	no	yes	yes	21.84	13.71	4.37	186	114	3.38	13	91.4	106	46.9	8	yes
male	9	no		yes	7	yes	28weeks+4	1230	9days	no	no	no	no	no	no	yes	yes	22.8	14.49	3.24	133	110	13.89	13.4	67.4	108	15	2	yes
male	11	no		yes	8	no	31weeks+4	1940	11days	no	no	no	no	no	no	yes	no	32.42	25.93	3.03	66	113	23.8	10.6	68.8	102	51.1	11	no
male	7	yes		yes	10	no	33weeks+5	1960	7days	yes	no	no	yes	no	yes	yes	yes	9.34	6.23	2.54	98	67	121.39	10.8	80.6	62	230.3	5	no
male	20	yes		yes	8	no	31weeks+4	1500	20days	yes	yes	yes	no	no	no	yes	yes	1.06	0.38	0.55	235	138	66.92	11.7	63.5	105	163.02	33	no
male	19	yes		yes	8	no	30weeks+2	1560	19days	yes	yes	no	no	no	no	yes	yes	3.1	2.05	0.84	119	124	142.2	11.8	58.4	94	523.7	30	no
male	4	no		yes	8	yes	34weeks	2150	3days多	yes	yes	yes	yes	no	no	yes	yes	8.2	6.02	0.99	113	128	46.7	13	54.9	97	69.6	31	no
male	5	yes	yes		5	yes	26weeks+3	980	5days	yes	yes	no	no	no	no	yes	yes	36.51	30.9	3.17	140	162	49.82	11.4	61.5	130	16.01	32	no
male	4	yes		yes	9	no	34weeks+3天	2350	4days	yes	yes	yes	no	no	no	no	no	2.55	2.08	0.25	150	136	18.4	9.8	56.1	106	78.3	30	no
male	16	yes		yes	8	no	31weeks+1天	1710	16days	no	no	yes	no	no	no	no	no	5.28	3.92	0.66	102	109	126.3	10.2	53.9	87	187.9	22	no
male	5	no		yes	10	no	35weeks	1820	5days	yes	yes	no	no	no	no	no	no	21.81	15.4	2.39	268	117	6.7	10.7	52.8	104	40.3	13	no
male	10	yes		yes	9	yes	35weeks	2800	10days	yes	no	yes	no	no	no	no	no	9.64	6.7	2.13	446	134	27.7	10.3	53.8	117	327.8	17	no
female	10	no		yes	10	yes	32weeks+5	1260	10days	no	yes	no	no	no	no	yes	yes	4.37	2.64	1.53	147	142	31.18	13	67.6	136	111.78	6	no
male	19	yes		yes	10	yes	30weeks+2	1440	19days	yes	yes	yes	no	no	no	yes	yes	3.22	1.54	0.96	340	89	15.3	11.3	57.7	70	49.8	19	no
male	23	no		yes	7	no	34weeks+3天	1200	23days	yes	no	yes	no	no	yes	yes	no	2.05	0.48	1.45	106	103	1.93	10.3	67.9	93	18.39	10	no
female	27	no		yes	8	no	29weeks+6天	990	27days	yes	no	yes	no	no	yes	yes	yes	9.05	1.23	5.28	245	93	33.4	11.2	77.9	85	12.1	8	no
female	17	yes		yes	9	yes	30weeks+5	1260	17days	no	no	no	no	no	no	yes	yes	14.27	11.82	1.33	136	146	72.3	10.5	75.5	103	21.8	43	yes
male	5	yes		yes	10	yes	33weeks+4	1800	5days	no	yes	no	no	no	no	yes	no	8.97	7.49	1.07	216	120	44.4	10.8	58.6	110	155.5	10	no
